# Supplementary material for: Individualised aspiration dynamics: Calculation by proofs
Source: PLoS Comput Biol. 2018 Sep 25;14(9):e1006035. doi: 10.1371/journal.pcbi.1006035 (PMC6177198; doi:10.1371/journal.pcbi.1006035)
Supplement: S2 File — In the table, personal aspiration values for different simulations are listed. For example, the second column (Column B) shows aspiration values of all the individuals indexed from 1 to 100 and it corresponds to Set 1 of the uniform distribution on the interval [0, 1] used in Figs (1) and (3) (red circles in the left panels). (XLSX) [file pcbi.1006035.s002.xlsx]

## Sheet: Sheet1
Node Index	Figure1&Figure3				Table 3				Node Index	Figure 2
	Uniform [0, 1]		Uniform [0, 5]		Uniform [0, 1]					Uniform [0, 5]	Bimodal	Power-law
	Set 1	Set 2	Set 1	Set 2	Set 1	Set 2	Set 3
1	0.814724	0.162182	4.07362	0.810912	0.162182	0.644318	0.814724		1	4.07362	2.55311	5.93424
2	0.905792	0.794285	4.52896	3.97142	0.794285	0.378609	0.905792		2	4.52896	2.18258	1.5451
3	0.126987	0.311215	0.634934	1.55608	0.311215	0.81158	0.126987		3	0.634934	4.71461	5.62423
4	0.913376	0.528533	4.56688	2.64267	0.528533	0.532826	0.913376		4	4.56688	3.95535	1.02139
5	0.632359	0.165649	3.1618	0.828244	0.165649	0.350727	0.632359		5	3.1618	4.10618	1.11017
6	0.0975404	0.601982	0.487702	3.00991	0.601982	0.939002	0.0975404		6	0.487702	3.66616	1.44302
7	0.278498	0.262971	1.39249	1.31486	0.262971	0.875943	0.278498		7	1.39249	3.64993	1.66865
8	0.546882	0.654079	2.73441	3.2704	0.654079	0.550156	0.546882		8	2.73441	5.30643	1.2316
9	0.957507	0.689215	4.78753	3.44607	0.689215	0.622475	0.957507		9	4.78753	4.71924	1.68629
10	0.964889	0.748152	4.82444	3.74076	0.748152	0.587045	0.964889		10	4.82444	4.56315	1.24557
11	0.157613	0.450542	0.788065	2.25271	0.450542	0.207742	0.157613		11	0.788065	2.57867	2.5857
12	0.970593	0.0838214	4.85296	0.419107	0.0838214	0.301246	0.970593		12	4.85296	2.77094	1.47894
13	0.957167	0.228977	4.78583	1.14488	0.228977	0.470923	0.957167		13	4.78583	4.25849	1.74896
14	0.485376	0.913337	2.42688	4.56669	0.913337	0.230488	0.485376		14	2.42688	4.50118	1.15979
15	0.80028	0.152378	4.0014	0.76189	0.152378	0.844309	0.80028		15	4.0014	4.20099	1.06682
16	0.141886	0.825817	0.709432	4.12908	0.825817	0.194764	0.141886		16	0.709432	2.81221	1.02094
17	0.421761	0.538342	2.10881	2.69171	0.538342	0.225922	0.421761		17	2.10881	2.61777	2.98731
18	0.915736	0.996135	4.57868	4.98067	0.996135	0.170708	0.915736		18	4.57868	1.96831	2.01287
19	0.792207	0.0781755	3.96104	0.390878	0.0781755	0.227664	0.792207		19	3.96104	1.70234	2.24778
20	0.959492	0.442678	4.79746	2.21339	0.442678	0.435699	0.959492		20	4.79746	4.26193	1.33799
21	0.655741	0.106653	3.2787	0.533264	0.106653	0.311102	0.655741		21	3.2787	2.56022	1.03985
22	0.0357117	0.961898	0.178558	4.80949	0.961898	0.92338	0.0357117		22	0.178558	4.07421	1.08736
23	0.849129	0.00463422	4.24565	0.0231711	0.00463422	0.430207	0.849129		23	4.24565	4.59149	1.15258
24	0.933993	0.77491	4.66997	3.87455	0.77491	0.184816	0.933993		24	4.66997	2.65656	1.04213
25	0.678735	0.817303	3.39368	4.08652	0.817303	0.904881	0.678735		25	3.39368	2.54739	2.60962
26	0.75774	0.868695	3.7887	4.34347	0.868695	0.979748	0.75774		26	3.7887	3.92538	1.08926
27	0.743132	0.0844358	3.71566	0.422179	0.0844358	0.43887	0.743132		27	3.71566	4.43274	1.61514
28	0.392227	0.399783	1.96114	1.99891	0.399783	0.111119	0.392227		28	1.96114	4.62103	1.45625
29	0.655478	0.25987	3.27739	1.29935	0.25987	0.258065	0.655478		29	3.27739	4.81692	1.11195
30	0.171187	0.800068	0.855933	4.00034	0.800068	0.40872	0.171187		30	0.855933	4.7315	2.04018
31	0.706046	0.431414	3.53023	2.15707	0.431414	0.594896	0.706046		31	3.53023	2.67618	1.61164
32	0.0318328	0.910648	0.159164	4.55324	0.910648	0.262212	0.0318328		32	0.159164	4.06745	1.08597
33	0.276923	0.181847	1.38461	0.909235	0.181847	0.602843	0.276923		33	1.38461	2.89741	1.35412
34	0.0461714	0.263803	0.230857	1.31901	0.263803	0.711216	0.0461714		34	0.230857	2.54068	1.77359
35	0.0971318	0.145539	0.485659	0.727695	0.145539	0.221747	0.0971318		35	0.485659	2.26378	1.17954
36	0.823458	0.136069	4.11729	0.680343	0.136069	0.117418	0.823458		36	4.11729	4.62077	1.6327
37	0.694829	0.869292	3.47414	4.34646	0.869292	0.296676	0.694829		37	3.47414	0.96644	4.14265
38	0.317099	0.579705	1.5855	2.89852	0.579705	0.318778	0.317099		38	1.5855	2.44647	1.51935
39	0.950222	0.54986	4.75111	2.7493	0.54986	0.424167	0.950222		39	4.75111	4.3692	1.80515
40	0.0344461	0.144955	0.17223	0.724774	0.144955	0.507858	0.0344461		40	0.17223	4.8537	6.83369
41	0.438744	0.853031	2.19372	4.26516	0.853031	0.0855158	0.438744		41	2.19372	3.36588	3.14841
42	0.381558	0.622055	1.90779	3.11028	0.622055	0.262482	0.381558		42	1.90779	4.36323	1.68665
43	0.765517	0.350952	3.82758	1.75476	0.350952	0.801015	0.765517		43	3.82758	4.68473	7.65185
44	0.7952	0.51325	3.976	2.56625	0.51325	0.0292203	0.7952		44	3.976	4.26891	1.09358
45	0.186873	0.401808	0.934363	2.00904	0.401808	0.928854	0.186873		45	0.934363	4.69828	1.42826
46	0.489764	0.0759667	2.44882	0.379833	0.0759667	0.730331	0.489764		46	2.44882	2.46397	1.63813
47	0.445586	0.239916	2.22793	1.19958	0.239916	0.488609	0.445586		47	2.22793	4.59617	2.23607
48	0.646313	0.123319	3.23157	0.616595	0.123319	0.578525	0.646313		48	3.23157	4.9504	1.31055
49	0.709365	0.183908	3.54682	0.919539	0.183908	0.237284	0.709365		49	3.54682	4.50061	1.0286
50	0.754687	0.239953	3.77343	1.19976	0.239953	0.458849	0.754687		50	3.77343	1.78856	1.44209
51	0.276025	0.417267	1.38013	2.08634	0.417267	0.963089	0.276025		51	1.38013	4.05911	1.07492
52	0.679703	0.0496544	3.39851	0.248272	0.0496544	0.546806	0.679703		52	3.39851	4.44963	1.25687
53	0.655098	0.902716	3.27549	4.51358	0.902716	0.521136	0.655098		53	3.27549	5.12435	1.81555
54	0.162612	0.944787	0.813059	4.72394	0.944787	0.231594	0.162612		54	0.813059	2.38476	1.07186
55	0.118998	0.490864	0.594988	2.45432	0.490864	0.488898	0.118998		55	0.594988	4.92141	2.16093
56	0.498364	0.489253	2.49182	2.44626	0.489253	0.62406	0.498364		56	2.49182	2.4012	1.02615
57	0.959744	0.337719	4.79872	1.6886	0.337719	0.679136	0.959744		57	4.79872	1.70917	2.32883
58	0.340386	0.900054	1.70193	4.50027	0.900054	0.395515	0.340386		58	1.70193	4.73945	2.74141
59	0.585268	0.369247	2.92634	1.84623	0.369247	0.367437	0.585268		59	2.92634	5.07789	1.11587
60	0.223812	0.111203	1.11906	0.556014	0.111203	0.987982	0.223812		60	1.11906	1.96454	1.59596
61	0.751267	0.780252	3.75634	3.90126	0.780252	0.0377389	0.751267		61	3.75634	4.52073	17.3546
62	0.255095	0.389739	1.27548	1.94869	0.389739	0.885168	0.255095		62	1.27548	2.35785	1.02189
63	0.505957	0.241691	2.52979	1.20846	0.241691	0.913287	0.505957		63	2.52979	2.62458	1.07759
64	0.699077	0.403912	3.49538	2.01956	0.403912	0.796184	0.699077		64	3.49538	3.11173	1.13443
65	0.890903	0.0964545	4.45452	0.482273	0.0964545	0.0987123	0.890903		65	4.45452	4.737	1.54859
66	0.959291	0.131973	4.79646	0.659866	0.131973	0.261871	0.959291		66	4.79646	4.91155	1.7437
67	0.547216	0.942051	2.73608	4.71025	0.942051	0.335357	0.547216		67	2.73608	4.80305	1.9007
68	0.138624	0.956135	0.693122	4.78067	0.956135	0.679728	0.138624		68	0.693122	4.61137	1.42053
69	0.149294	0.575209	0.74647	2.87604	0.575209	0.136553	0.149294		69	0.74647	4.35268	1.67749
70	0.257508	0.0597795	1.28754	0.298898	0.0597795	0.721227	0.257508		70	1.28754	3.69184	1.0187
71	0.840717	0.23478	4.20359	1.1739	0.23478	0.106762	0.840717		71	4.20359	4.5428	1.11376
72	0.254282	0.353159	1.27141	1.76579	0.353159	0.653757	0.254282		72	1.27141	4.73313	1.99819
73	0.814285	0.821194	4.07142	4.10597	0.821194	0.494174	0.814285		73	4.07142	3.97242	1.20227
74	0.243525	0.0154034	1.21762	0.0770172	0.0154034	0.779052	0.243525		74	1.21762	3.96134	1.99622
75	0.929264	0.0430238	4.64632	0.215119	0.0430238	0.715037	0.929264		75	4.64632	4.73657	2.5997
76	0.349984	0.16899	1.74992	0.84495	0.16899	0.903721	0.349984		76	1.74992	4.13942	1.05372
77	0.196595	0.649115	0.982976	3.24558	0.649115	0.890923	0.196595		77	0.982976	4.9473	1.57677
78	0.251084	0.731722	1.25542	3.65861	0.731722	0.334163	0.251084		78	1.25542	3.98801	1.89186
79	0.616045	0.647746	3.08022	3.23873	0.647746	0.698746	0.616045		79	3.08022	4.19906	1.52271
80	0.473289	0.450924	2.36644	2.25462	0.450924	0.19781	0.473289		80	2.36644	2.16537	1.14341
81	0.35166	0.547009	1.7583	2.73504	0.547009	0.0305409	0.35166		81	1.7583	4.48331	3.34518
82	0.830829	0.296321	4.15414	1.4816	0.296321	0.744074	0.830829		82	4.15414	2.0357	4.50011
83	0.585264	0.744693	2.92632	3.72346	0.744693	0.500022	0.585264		83	2.92632	4.82319	1.43787
84	0.549724	0.188955	2.74862	0.944775	0.188955	0.479922	0.549724		84	2.74862	2.25135	1.8477
85	0.917194	0.686775	4.58597	3.43388	0.686775	0.904722	0.917194		85	4.58597	2.60229	2.22936
86	0.285839	0.183511	1.4292	0.917556	0.183511	0.609867	0.285839		86	1.4292	3.04648	1.11782
87	0.7572	0.368485	3.786	1.84242	0.368485	0.617666	0.7572		87	3.786	2.32003	1.05812
88	0.753729	0.625619	3.76865	3.12809	0.625619	0.859442	0.753729		88	3.76865	5.00439	1.61918
89	0.380446	0.780227	1.90223	3.90114	0.780227	0.805489	0.380446		89	1.90223	5.03667	1.0113
90	0.567822	0.0811258	2.83911	0.405629	0.0811258	0.576722	0.567822		90	2.83911	2.50647	1.01933
91	0.0758543	0.929386	0.379271	4.64693	0.929386	0.182922	0.0758543		91	0.379271	2.95617	1.06321
92	0.0539501	0.775713	0.269751	3.87856	0.775713	0.239932	0.0539501		92	0.269751	4.73346	2.34854
93	0.530798	0.486792	2.65399	2.43396	0.486792	0.886512	0.530798		93	2.65399	3.71372	1.26684
94	0.779167	0.435859	3.89584	2.17929	0.435859	0.0286742	0.779167		94	3.89584	4.46661	1.13898
95	0.934011	0.446784	4.67005	2.23392	0.446784	0.489901	0.934011		95	4.67005	5.16306	1.25803
96	0.129906	0.306349	0.649531	1.53175	0.306349	0.167927	0.129906		96	0.649531	2.81173	1.10066
97	0.568824	0.508509	2.84412	2.54254	0.508509	0.978681	0.568824		97	2.84412	3.80457	2.10715
98	0.469391	0.510772	2.34695	2.55386	0.510772	0.712694	0.469391		98	2.34695	5.06948	1.22172
99	0.0119021	0.817628	0.0595103	4.08814	0.817628	0.500472	0.0119021		99	0.0595103	4.93404	1.20893
100	0.337123	0.794831	1.68561	3.97416	0.794831	0.471088	0.337123		100	1.68561	3.87077	1.90549
									101	0.810912	2.96534	1.55222
									102	3.97142	3.56898	2.12121
									103	1.55608	3.06795	1.24959
									104	2.64267	3.02564	1.10752
									105	0.828244	2.99239	1.53157
									106	3.00991	1.98283	1.3909
									107	1.31486	4.90303	1.31491
									108	3.2704	3.26604	1.2103
									109	3.44607	4.68574	6.03808
									110	3.74076	4.00407	1.16108
									111	2.25271	5.51278	1.51987
									112	0.419107	2.19218	1.24232
									113	1.14488	3.70017	1.20563
									114	4.56669	2.24468	1.00473
									115	0.76189	5.20042	1.73586
									116	4.12908	2.28118	2.9577
									117	2.69171	4.41772	1.31456
									118	4.98067	2.78984	2.65916
									119	0.390878	4.72382	4.38497
									120	2.21339	4.88305	1.26603
									121	0.533264	2.96456	1.12034
									122	4.80949	1.94939	1.10376
									123	0.0231711	2.67424	1.20064
									124	3.87455	2.91014	2.58468
									125	4.08652	3.93282	1.45187
									126	4.34347	3.04966	2.41432
									127	0.422179	3.74998	1.05814
									128	1.99891	3.17841	1.61615
									129	1.29935	2.99936	1.51939
									130	4.00034	4.76003	1.16321
									131	2.15707	1.71422	1.00116
									132	4.55324	3.93512	1.18449
									133	0.909235	2.70305	2.36538
									134	1.31901	2.37706	3.08776
									135	0.727695	5.62186	15.4449
									136	0.680343	5.07994	1.00425
									137	4.34646	3.95136	1.93471
									138	2.89852	4.77781	1.0452
									139	2.7493	4.71112	1.65148
									140	0.724774	4.19709	2.26506
									141	4.26516	4.29187	2.42511
									142	3.11028	1.9582	1.52008
									143	1.75476	2.60481	1.16251
									144	2.56625	1.86552	2.15431
									145	2.00904	4.49197	1.09712
									146	0.379833	1.47195	1.17384
									147	1.19958	5.0275	1.00246
									148	0.616595	2.99265	1.28838
									149	0.919539	4.27041	1.01355
									150	1.19976	4.25069	2.62341
									151	2.08634	4.94405	1.12147
									152	0.248272	2.54782	2.67597
									153	4.51358	4.01112	1.0293
									154	4.72394	2.2812	1.13483
									155	2.45432	2.93138	1.02344
									156	2.44626	3.84197	2.00398
									157	1.6886	4.50143	1.81986
									158	4.50027	4.31092	3.50905
									159	1.84623	4.70889	3.31356
									160	0.556014	5.0532	2.2676
									161	3.90126	4.92366	55.6799
									162	1.94869	3.88932	2.24036
									163	1.20846	2.29326	1.21529
									164	2.01956	3.08382	1.01281
									165	0.482273	2.71227	1.93464
									166	0.659866	3.96569	1.37723
									167	4.71025	4.01557	1.28309
									168	4.78067	1.92614	2.67275
									169	2.87604	2.3033	1.03003
									170	0.298898	2.57953	1.27468
									171	1.1739	4.73193	1.07948
									172	1.76579	2.35739	1.02365
									173	4.10597	4.49994	1.81967
									174	0.0770172	2.13511	3.40033
									175	0.215119	4.6821	1.27365
									176	0.84495	2.57584	1.14943
									177	3.24558	5.2071	3.28085
									178	3.65861	2.73399	1.83191
									179	3.23873	2.60796	3.09548
									180	2.25462	4.68343	4.38418
									181	2.73504	4.32471	3.97439
									182	1.4816	5.14643	17.6409
									183	3.72346	4.1483	1.28772
									184	0.944775	4.95799	1.71483
									185	3.43388	1.15207	2.37658
									186	0.917556	2.46698	1.62729
									187	1.84242	4.54511	1.82728
									188	3.12809	4.74446	1.39961
									189	3.90114	5.23241	1.42685
									190	0.405629	4.8102	2.13062
									191	4.64693	2.29904	1.02088
									192	3.87856	1.90793	3.17833
									193	2.43396	2.32842	1.93183
									194	2.17929	1.79794	1.61329
									195	2.23392	4.08474	2.02108
									196	1.53175	4.28728	1.18218
									197	2.54254	2.75801	1.12243
									198	2.55386	4.86157	1.69561
									199	4.08814	2.47579	3.72989
									200	3.97416	4.01207	2.26208
									201	3.22159	4.53656	1.24076
									202	1.89305	2.7394	1.17056
									203	4.0579	3.01657	1.97881
									204	2.66413	2.09815	1.9
									205	1.75364	2.54208	2.64185
									206	4.69501	2.81576	3.50973
									207	4.37971	4.35186	1.16962
									208	2.75078	4.72978	1.79072
									209	3.11238	5.28462	1.61796
									210	2.93522	3.83881	1.03782
									211	1.03871	5.06648	1.11001
									212	1.50623	1.7032	1.2268
									213	2.35462	4.86818	1.20477
									214	1.15244	2.47575	1.3133
									215	4.22154	2.43258	1.04698
									216	0.973821	4.82003	1.50733
									217	1.12961	3.88777	1.73455
									218	0.85354	4.92517	1.06317
									219	1.13832	4.90566	1.20883
									220	2.17849	5.07351	7.21619
									221	1.55551	5.07491	2.96005
									222	4.6169	2.06789	1.01158
									223	2.15104	3.93117	2.70454
									224	0.924082	2.01339	1.15087
									225	4.5244	4.40931	1.32874
									226	4.89874	4.41802	1.07544
									227	2.19435	3.63207	1.1291
									228	0.555596	3.95279	2.10692
									229	1.29032	3.33268	1.04667
									230	2.0436	3.44247	1.2914
									231	2.97448	4.59638	1.56195
									232	1.31106	4.89616	1.11561
									233	3.01422	4.52991	1.81612
									234	3.55608	4.11148	1.56742
									235	1.10873	1.73577	1.36614
									236	0.587088	1.94442	1.14795
									237	1.48338	2.55085	1.30496
									238	1.59389	4.60059	2.08739
									239	2.12083	4.04366	1.01815
									240	2.53929	5.06451	1.59628
									241	0.427579	4.41853	1.04227
									242	1.31241	4.77917	1.30786
									243	4.00507	4.5507	8.29813
									244	0.146101	1.91896	2.52095
									245	4.64427	4.31996	1.02728
									246	3.65165	5.12525	1.91572
									247	2.44304	3.78005	1.06296
									248	2.89263	4.88371	1.39398
									249	1.18642	3.62197	2.75863
									250	2.29424	4.83297	1.00846
									251	4.81544	2.32632	2.34991
									252	2.73403	4.72119	2.15103
									253	2.60568	2.46525	1.11366
									254	1.15797	4.7038	3.38729
									255	2.44449	3.47227	1.77805
									256	3.1203	3.81148	2.99333
									257	3.39568	5.12263	1.86621
									258	1.97758	1.2246	1.39332
									259	1.83718	1.17887	2.44864
									260	4.93991	5.04697	1.04872
									261	0.188694	4.36247	1.01299
									262	4.42584	3.00431	1.22695
									263	4.56643	4.31625	1.39607
									264	3.98092	3.72395	1.13619
									265	0.493561	1.76598	1.49857
									266	1.30936	4.30518	1.77095
									267	1.67678	2.40012	2.46141
									268	3.39864	4.27803	3.09897
									269	0.682766	4.96584	1.33345
									270	3.60614	2.60757	1.29062
									271	0.533809	4.29182	1.33645
									272	3.26879	5.06879	1.20353
									273	2.47087	2.15046	1.34468
									274	3.89526	4.07621	5.29925
									275	3.57519	4.42873	1.3638
									276	4.5186	2.78615	1.40858
									277	4.45461	3.55837	1.01095
									278	1.67082	5.46106	1.11268
									279	3.49373	4.29281	3.13318
									280	0.989049	3.01758	1.27963
									281	0.152705	2.21078	1.05529
									282	3.72037	5.00946	1.24006
									283	2.50011	4.29179	1.10334
									284	2.39961	3.49878	1.154
									285	4.52361	4.60976	1.66895
									286	3.04933	4.84842	6.42216
									287	3.08833	4.75911	3.5503
									288	4.29721	4.50392	1.02804
									289	4.02745	1.46869	3.21221
									290	2.88361	2.22725	1.11111
									291	0.914612	4.97959	11.6367
									292	1.19966	4.97783	1.21852
									293	4.43256	2.28923	1.13779
									294	0.143371	4.09496	4.2149
									295	2.44951	2.6374	2.29929
									296	0.839636	2.8056	3.63803
									297	4.8934	2.66511	1.88479
									298	3.56347	2.37218	2.87785
									299	2.50236	4.40804	2.72228
									300	2.35544	4.09307	1.24749
									301	0.298094	2.52724	1.076
									302	3.40986	3.06096	2.2691
									303	0.212156	5.28448	1.77088
									304	0.357227	2.59876	1.32615
									305	2.60825	3.1236	4.34846
									306	0.48365	4.86902	4.52552
									307	4.09074	4.36311	1.01644
									308	4.08774	1.95731	1.17539
									309	3.6122	3.74717	1.0357
									310	0.749327	3.35082	2.40388
									311	3.29803	3.89818	1.28706
									312	2.59297	4.85785	1.5452
									313	4.86487	2.25383	1.23422
									314	3.24496	4.46322	5.89355
									315	4.00165	5.16577	1.58791
									316	2.26899	3.77997	1.73459
									317	2.16196	5.17786	2.70493
									318	4.12657	1.9627	1.31316
									319	0.417349	4.48263	1.03886
									320	0.665855	4.45983	2.78853
									321	0.866943	4.53907	1.80969
									322	1.95469	2.59166	2.51121
									323	4.1569	2.48969	1.75749
									324	4.01682	4.80734	1.83002
									325	0.302356	4.04986	3.09222
									326	1.99629	1.79574	1.55684
									327	2.63438	5.39546	1.21734
									328	2.084	4.75698	13.9355
									329	3.2843	1.49728	1.12334
									330	3.13987	4.21496	1.18366
									331	1.45992	5.19666	2.44784
									332	2.15826	3.98659	2.08627
									333	0.0774356	2.24469	1.11844
									334	4.92032	5.15004	2.06182
									335	0.835842	5.90547	1.61358
									336	0.531082	2.65063	5.29015
									337	1.86205	3.87042	1.41946
									338	0.990592	5.36302	1.38502
									339	2.44844	4.4922	1.55361
									340	1.69747	5.5633	6.99998
									341	4.75815	4.3713	1.23949
									342	4.60166	3.0438	1.16326
									343	0.263385	3.32626	1.56163
									344	3.68929	4.37817	1.98179
									345	1.3456	4.22585	1.0437
									346	2.11418	4.41975	1.26487
									347	2.73935	2.20498	1.04657
									348	4.71368	4.0066	1.21103
									349	2.08872	3.02049	1.35238
									350	4.91526	1.92704	1.09179
									351	1.50727	2.20213	1.03135
									352	3.50549	2.02418	1.34215
									353	3.33169	5.29132	1.18285
									354	2.69563	4.38328	1.11746
									355	3.49053	2.40353	1.4283
									356	3.33264	1.93118	1.00988
									357	0.890662	1.83403	2.42609
									358	0.640072	4.04164	1.1183
									359	4.9954	4.89079	1.32056
									360	0.855605	4.33337	1.9356
									361	0.163004	4.81122	1.4537
									362	2.806	5.01572	1.16985
									363	4.40933	3.08782	2.0754
									364	3.34588	4.78498	4.68357
									365	0.952166	2.6143	1.06461
									366	1.84458	5.21947	1.01268
									367	2.30363	4.57842	1.31538
									368	4.90819	2.43458	1.03383
									369	0.782025	4.13752	1.06941
									370	4.27761	1.80069	1.04968
									371	3.22382	5.41795	1.1416
									372	1.88136	2.84883	1.12594
									373	0.954618	3.76068	1.60089
									374	2.14126	5.32407	1.28515
									375	2.41011	1.47123	1.91284
									376	0.603058	2.56773	5.08316
									377	2.94754	4.59181	2.00087
									378	1.13094	4.29611	1.04186
									379	1.9231	2.45916	2.75192
									380	2.91493	4.4261	1.25271
									381	1.25903	4.78395	2.21952
									382	1.4522	4.23226	2.16365
									383	3.08545	2.26905	1.22293
									384	1.3264	4.44235	4.47175
									385	4.12188	2.37744	2.41465
									386	4.91332	3.49591	1.64206
									387	3.65124	4.45255	1.19151
									388	1.71939	2.02902	1.61586
									389	2.92035	4.80215	9.32644
									390	0.538845	4.80728	1.23467
									391	4.53154	4.6465	1.14681
									392	4.39827	5.202	1.0002
									393	4.0888	3.76013	3.32026
									394	1.30364	2.30811	1.63855
									395	2.97178	4.88996	2.16285
									396	0.112563	5.19638	1.99489
									397	2.1263	4.27414	1.61563
									398	1.56359	2.86349	1.10661
									399	0.807424	5.1302	2.52855
									400	0.893831	5.15434	1.87644
									401	2.11443	4.24165	1.69468
									402	0.471147	2.51716	1.60708
									403	2.99262	2.00914	2.81479
									404	2.35462	1.16938	2.19622
									405	3.47975	4.26877	1.90493
									406	3.49944	2.54701	1.30096
									407	3.19265	4.49712	20.6434
									408	0.168019	4.47623	1.63041
									409	0.34403	1.84476	1.24338
									410	1.598	3.85479	1.10615
									411	2.65432	4.28729	1.21349
									412	3.27223	5.34394	1.15904
									413	2.0381	4.17248	4.11989
									414	4.09991	5.31774	3.05576
									415	3.59179	2.06086	9.14859
									416	4.84325	4.9125	4.58696
									417	2.65667	2.95751	2.8195
									418	1.62573	2.40024	1.09255
									419	0.528146	4.83096	1.08255
									420	3.05479	4.60639	1.68983
									421	3.89401	4.50984	2.18263
									422	2.11726	2.6914	1.03824
									423	0.454116	1.88287	1.1505
									424	1.33236	4.98738	1.0054
									425	0.768284	4.63304	1.14149
									426	1.40503	4.87697	1.15846
									427	2.20043	4.85645	3.37461
									428	2.63571	3.05279	1.25744
									429	2.28712	2.21047	1.01958
									430	4.37686	2.80999	1.69232
									431	2.59026	4.83637	2.33359
									432	4.71811	4.69372	1.0447
									433	3.18855	2.56441	1.00579
									434	4.78847	2.84362	1.25552
									435	1.20354	3.02077	1.30495
									436	3.38061	2.74519	1.30858
									437	1.44532	3.7417	1.3651
									438	3.35904	2.94424	1.36846
									439	3.4757	2.5619	1.48767
									440	0.339964	3.59485	1.46284
									441	1.27395	3.69685	1.42522
									442	1.1202	1.97119	2.13731
									443	3.33916	4.44124	1.18675
									444	4.22196	1.85644	1.49154
									445	1.72231	2.24855	1.53333
									446	3.9026	4.99628	1.12076
									447	3.37666	4.63335	1.49946
									448	0.0335766	5.66607	1.12803
									449	3.01085	4.63331	1.48932
									450	1.93386	5.13701	1.03682
									451	4.57996	3.91078	2.67689
									452	0.00575529	5.6374	1.12394
									453	2.31225	2.53782	1.14605
									454	2.12175	5.28757	1.2706
									455	2.30458	2.56152	1.18459
									456	3.8508	4.82447	2.0021
									457	1.61236	4.62496	1.21173
									458	3.9237	4.40397	1.05843
									459	2.35679	3.9439	2.27118
									460	0.178814	4.82957	1.15629
									461	0.879372	4.82104	1.41977
									462	3.60879	2.61405	1.02054
									463	2.36743	2.24131	1.63124
									464	0.763606	3.41683	1.27769
									465	1.70562	3.64611	1.20236
									466	3.03695	5.50967	1.22357
									467	0.958726	2.06021	3.82341
									468	3.69213	3.13262	1.37101
									469	1.21425	3.3106	1.00004
									470	4.58712	4.35579	1.90964
									471	1.34531	4.2778	1.29044
									472	3.8275	4.49692	1.01166
									473	0.94331	1.82727	1.66147
									474	1.43749	3.86399	1.33553
									475	0.455567	2.97178	1.56512
									476	2.88105	2.4077	1.61793
									477	3.41682	4.62758	1.35345
									478	2.73297	2.48372	1.02548
									479	2.12864	4.12814	1.88879
									480	3.22221	4.34899	1.96151
									481	3.23809	3.27171	1.29619
									482	3.39508	4.40258	1.02674
									483	3.17893	4.60692	4.38549
									484	4.72587	1.96387	2.85582
									485	1.04467	4.32962	2.40876
									486	3.54641	3.94648	1.34673
									487	1.18115	4.86414	2.94213
									488	0.596981	2.3058	2.6146
									489	3.03652	2.98222	1.68487
									490	2.25069	2.49303	1.42391
									491	2.29363	5.16513	1.04033
									492	3.30972	3.30588	1.25236
									493	3.85143	4.78231	1.14041
									494	1.75109	5.03679	2.67434
									495	3.31005	4.24466	1.65383
									496	2.08079	2.15858	1.92972
									497	4.20965	2.87851	1.08873
									498	4.16458	5.20846	4.45643
									499	1.2822	2.12297	1.29145
									500	3.0673	4.53238	1.60414
									501	2.91125	2.03851	2.22767
									502	2.7037	4.38592	1.78563
									503	4.34971	5.12488	1.00002
									504	1.3239	2.97186	1.41799
									505	1.59037	2.40564	8.33913
									506	0.596073	5.31819	1.00352
									507	4.69915	2.7413	1.02112
									508	3.22776	2.0466	1.0561
									509	2.39732	2.81736	1.58791
									510	3.19658	4.01365	1.02393
									511	2.72358	2.16732	1.31519
									512	3.23656	5.1597	1.24598
									513	2.71943	4.39371	1.81869
									514	3.60523	2.53604	1.25292
									515	2.61248	3.99808	1.21676
									516	4.96852	4.07121	1.76084
									517	1.09338	2.28242	1.54904
									518	0.528991	5.13505	1.14742
									519	0.548487	2.20187	1.26478
									520	0.317957	3.83109	1.12136
									521	2.0229	4.65922	1.16141
									522	2.24186	4.79361	2.55918
									523	1.82908	4.38251	1.32111
									524	3.81752	3.17876	1.70743
									525	3.13948	4.09844	1.46063
									526	3.8599	1.90638	3.9847
									527	4.66427	4.34262	1.22483
									528	4.8637	2.43114	1.25089
									529	0.960142	3.49195	1.98612
									530	0.694371	2.59722	2.71093
									531	3.48133	2.07129	1.01121
									532	0.4691	2.17619	2.5779
									533	2.62702	4.27296	2.27995
									534	2.65172	5.03013	1.4789
									535	4.3057	4.71895	1.32895
									536	2.42427	3.68731	1.58598
									537	1.96728	2.38056	1.22638
									538	3.35716	4.69506	2.12289
									539	3.70629	5.06806	1.05218
									540	2.60026	3.03756	1.3508
									541	1.73856	4.67637	2.04958
									542	0.749986	2.55085	1.63481
									543	2.93046	4.53298	1.00075
									544	1.31073	4.51136	1.0087
									545	0.22227	4.47861	1.35688
									546	3.77467	4.74852	1.13341
									547	1.21393	1.9242	1.2613
									548	2.21201	2.06789	1.33778
									549	3.43898	2.9803	1.0318
									550	1.79614	3.89534	1.25397
									551	3.6817	2.27242	1.26681
									552	1.97354	4.05554	1.19629
									553	3.41708	4.89849	3.50047
									554	3.52024	5.10895	1.38323
									555	2.21153	2.19024	1.10458
									556	0.0978881	3.44227	1.19271
									557	1.65429	2.24319	2.42037
									558	2.12155	3.89625	1.61822
									559	1.35135	4.48704	1.72414
									560	0.985269	2.76212	1.61417
									561	4.10861	1.22396	1.16347
									562	2.14961	2.83817	2.80055
									563	4.43885	3.6281	1.00269
									564	1.95591	4.61927	1.25516
									565	3.84557	3.2206	1.56551
									566	1.98396	2.05153	3.64757
									567	4.04257	3.72444	1.35832
									568	3.77539	2.40362	1.31785
									569	1.88698	4.61231	1.70242
									570	1.08009	2.50334	2.0595
									571	3.95204	4.23205	1.26964
									572	4.74652	4.43701	1.35342
									573	1.63783	4.88094	1.67554
									574	3.35632	3.67649	1.94314
									575	2.19322	2.43865	1.65255
									576	4.1675	4.51019	2.14642
									577	3.84427	2.11479	1.0177
									578	0.836268	4.22031	1.0546
									579	4.3099	2.99709	1.02155
									580	4.94936	4.15394	1.09143
									581	2.57212	3.77854	2.46185
									582	4.42141	4.25889	1.50659
									583	2.94013	1.95664	1.09898
									584	0.773762	4.50587	4.04223
									585	0.999314	2.44496	1.47789
									586	2.03477	4.40299	2.4272
									587	3.74353	2.46933	1.21041
									588	4.12792	4.68998	1.14164
									589	3.94982	3.97673	1.83184
									590	1.59262	2.40009	1.44305
									591	2.67032	1.5776	1.18357
									592	0.449753	2.41777	1.01413
									593	0.558529	4.88189	1.08645
									594	0.681463	3.51838	2.15127
									595	3.39326	4.64296	1.4415
									596	2.47589	2.41804	1.30948
									597	0.948552	5.29522	1.05913
									598	2.47503	4.95573	1.64717
									599	0.738041	3.79074	1.07011
									600	0.274871	3.27224	1.54422
									601	4.25356	2.15324	1.10736
									602	2.8028	4.5433	1.40707
									603	4.64804	2.41446	1.22669
									604	3.48334	5.17889	1.12285
									605	2.91395	4.69963	1.05713
									606	4.07699	4.57018	1.08698
									607	4.39507	3.82133	2.80972
									608	4.94456	3.87875	1.90475
									609	0.00261188	4.90922	1.0018
									610	4.32719	4.26355	2.29667
									611	3.06283	4.30125	1.15135
									612	4.94975	2.7609	2.96092
									613	2.6384	5.39685	2.4944
									614	2.39762	3.88676	1.24569
									615	4.00674	5.41235	1.20846
									616	1.13921	2.84807	1.08733
									617	2.49047	1.94924	1.27872
									618	4.50426	3.97063	1.1999
									619	2.87331	4.37754	2.36476
									620	4.22589	2.29585	1.17842
									621	3.6932	2.66271	2.59459
									622	2.92994	2.096	1.11475
									623	1.23367	4.91063	1.24515
									624	3.33208	5.13187	1.23653
									625	0.417414	3.76067	1.55348
									626	3.1298	2.73242	1.35613
									627	3.30472	4.1312	1.0198
									628	3.64876	4.81525	1.27002
									629	4.45376	3.43445	1.48493
									630	4.91152	4.42023	1.03598
									631	3.84515	2.58668	1.12739
									632	2.90723	2.82087	2.0938
									633	4.64157	3.59089	1.64483
									634	2.90045	4.67668	2.28648
									635	0.0849147	4.70199	1.01092
									636	0.604298	4.69049	1.00593
									637	4.31355	4.11685	1.2897
									638	2.42148	1.92857	1.12487
									639	4.22428	5.25817	1.55778
									640	1.04703	4.78384	2.37505
									641	2.76146	3.635	1.99631
									642	3.14942	4.29185	3.75677
									643	0.159955	2.29625	1.45026
									644	3.07357	2.8318	1.47225
									645	1.81206	4.88687	1.73368
									646	0.247663	4.40495	2.78705
									647	2.44785	4.78838	1.10521
									648	0.962552	4.43438	1.82303
									649	0.615419	5.40557	1.11036
									650	1.02747	5.12846	1.11791
									651	0.732575	4.06627	2.08954
									652	0.945361	5.50956	1.45849
									653	0.213262	4.93461	1.00237
									654	3.17599	4.72635	4.73307
									655	1.40933	4.69166	2.85457
									656	2.69298	4.39608	2.79846
									657	3.47582	3.94623	1.40584
									658	2.49558	4.90133	1.46036
									659	2.67901	2.09778	1.01653
									660	2.22592	3.46137	2.00063
									661	0.619661	2.48039	2.03427
									662	2.45179	4.44083	1.54962
									663	4.26499	4.17286	1.26
									664	4.36964	5.09781	1.40303
									665	1.35147	3.78102	1.4543
									666	1.04231	3.55184	1.34684
									667	2.8249	4.14365	1.07984
									668	3.20156	5.54298	1.69697
									669	2.08514	3.5205	1.75323
									670	1.02988	3.16632	1.99905
									671	4.73967	1.68263	1.20032
									672	0.410356	4.64106	2.26078
									673	0.528547	4.64005	1.1952
									674	0.710206	4.20693	1.1737
									675	0.832302	4.74197	1.1708
									676	3.10479	2.23309	2.05625
									677	2.86855	4.42123	1.21141
									678	0.260389	3.81811	1.24708
									679	4.65601	4.08302	1.75542
									680	3.64331	2.54857	1.0172
									681	3.68921	4.27525	1.08467
									682	0.317023	4.20623	1.31482
									683	4.3022	4.1223	1.12715
									684	4.67203	4.92071	2.04155
									685	4.92199	2.64673	1.67437
									686	4.29469	4.52887	2.49724
									687	3.92779	4.59175	1.12352
									688	2.56689	2.45138	1.33434
									689	0.888012	3.17728	1.9321
									690	1.99295	2.71265	1.05689
									691	0.669656	4.30876	1.34179
									692	0.154448	2.00015	1.40104
									693	4.69571	4.70337	1.80901
									694	1.50653	2.93084	3.80165
									695	1.47767	3.58393	1.08795
									696	1.66468	4.74185	1.02743
									697	2.33534	4.84614	1.59857
									698	3.24099	3.57139	1.1493
									699	0.126141	5.1592	1.50466
									700	4.21103	4.11548	1.76364
									701	2.79516	2.80771	1.3691
									702	4.2705	5.30852	1.71098
									703	1.7394	1.95778	2.28426
									704	2.23013	4.37639	2.63926
									705	0.271197	1.36048	1.85977
									706	0.885538	4.4551	1.1651
									707	3.31404	1.68811	1.19192
									708	1.65414	2.71858	1.10827
									709	4.49243	4.04645	1.57991
									710	0.590776	5.10971	2.12381
									711	4.94209	3.60199	1.05162
									712	2.69991	4.22996	1.30186
									713	3.53459	2.72137	1.64676
									714	4.99746	4.34774	2.06422
									715	1.43925	5.456	1.43682
									716	2.07261	4.80149	1.02425
									717	2.3242	3.99742	1.33707
									718	3.81979	3.60184	2.13818
									719	4.09102	4.68765	10.6275
									720	0.501108	3.52372	2.57581
									721	0.890585	4.22052	1.03141
									722	1.79817	4.46052	2.07046
									723	0.283523	4.72551	1.9066
									724	2.60943	2.22427	2.019
									725	1.67924	2.23022	1.11904
									726	0.878345	4.79142	1.21612
									727	1.04473	4.88904	1.5754
									728	4.52577	2.74377	6.61014
									729	3.37696	2.83967	1.35015
									730	2.34234	2.43746	1.40902
									731	4.56066	4.27926	5.93978
									732	0.520058	2.33626	2.05414
									733	3.72773	3.59362	7.02995
									734	3.68134	4.44414	1.12002
									735	2.80931	4.17594	1.01622
									736	0.92097	3.84787	1.08989
									737	2.98606	4.84612	1.88882
									738	1.49968	3.41667	2.11896
									739	0.670615	4.02698	1.67826
									740	1.06301	4.10327	1.22911
									741	4.47471	3.92491	1.70166
									742	0.357264	2.60553	1.02364
									743	1.21243	2.18767	2.74705
									744	0.268772	4.61825	1.05583
									745	2.20861	3.28965	4.34247
									746	0.066416	2.86791	1.26949
									747	4.48596	3.03927	1.07491
									748	0.983291	5.02609	1.20638
									749	0.466853	4.24206	3.14167
									750	1.53683	2.19312	2.13585
									751	2.28029	5.13173	1.1132
									752	0.508347	4.81709	1.10026
									753	4.97695	4.78939	3.06162
									754	1.66046	4.6126	2.08862
									755	1.48673	1.85724	2.19326
									756	0.310226	2.32814	1.12763
									757	1.49122	4.10421	1.11343
									758	0.231756	5.08173	1.68249
									759	2.52714	3.70249	1.06077
									760	3.80713	2.48716	1.42265
									761	3.15535	4.52531	1.78152
									762	0.449458	2.094	1.08916
									763	0.404312	4.74132	1.26327
									764	3.8862	4.47947	2.28439
									765	4.52567	4.45423	3.32085
									766	2.66886	2.88096	1.09154
									767	0.545771	3.44296	1.95347
									768	4.12904	5.24056	1.50024
									769	1.69049	4.46115	1.10964
									770	1.46987	5.53898	1.79609
									771	3.73157	3.35398	1.19507
									772	0.0516831	4.60815	1.64905
									773	0.242237	4.02282	1.14391
									774	3.33958	4.0414	1.39938
									775	3.01734	1.68672	2.0339
									776	2.63051	4.16421	1.62266
									777	3.64855	5.25607	1.15299
									778	3.53627	5.64048	1.69811
									779	3.90689	4.50788	1.22241
									780	1.43988	4.53127	1.06552
									781	3.46266	3.35182	1.70711
									782	2.78335	2.19794	4.35689
									783	1.9826	4.87078	2.50907
									784	0.307953	4.33471	1.08236
									785	3.90088	4.74133	1.78883
									786	1.68792	4.86045	1.72571
									787	3.03933	4.82819	1.42929
									788	3.70627	4.57511	1.33005
									789	0.524066	4.62336	1.27369
									790	0.639442	4.7671	2.51812
									791	2.7477	2.91974	1.15534
									792	2.42615	5.00116	1.18802
									793	4.45238	4.12997	1.50922
									794	3.9948	3.9588	1.63663
									795	3.67171	4.58797	1.34806
									796	0.256659	5.04121	2.71588
									797	0.364426	2.84608	4.66035
									798	0.442637	2.11978	2.33461
									799	3.99175	2.85725	1.89004
									800	4.71504	2.09532	1.06724
									801	3.41858	3.77426	1.04425
									802	0.660415	2.54059	2.49318
									803	3.61362	4.91728	1.24087
									804	0.551767	4.58728	3.25536
									805	0.587464	2.24514	1.53917
									806	3.20359	2.04407	1.02657
									807	1.64407	3.23723	1.12914
									808	3.26906	4.33351	1.08254
									809	3.74566	4.53894	1.3089
									810	2.91593	2.88634	2.85782
									811	3.70016	4.84716	1.04999
									812	1.17413	1.64691	3.77547
									813	3.67479	4.48428	3.94785
									814	4.85299	4.56584	1.16671
									815	4.33465	4.3771	1.01833
									816	0.431173	2.9292	1.36905
									817	1.83218	1.91417	1.55114
									818	1.84599	5.0485	1.913
									819	3.42514	4.68224	1.22489
									820	2.98971	2.06239	1.03345
									821	3.94682	4.02296	3.03781
									822	1.83826	4.02411	2.41799
									823	1.03014	2.51681	1.26284
									824	0.433333	3.54742	2.06488
									825	3.85967	4.7122	1.33322
									826	1.02837	3.77448	1.44078
									827	1.94136	5.01193	1.50788
									828	2.75889	1.74167	1.15126
									829	1.14477	3.7767	1.07107
									830	3.2097	2.57779	1.60227
									831	2.4224	3.42292	1.60866
									832	0.759228	1.78915	1.14327
									833	3.90966	4.59807	2.65009
									834	0.503032	2.98386	1.06317
									835	1.47033	5.14506	2.91749
									836	1.18687	1.63871	1.27923
									837	2.65436	1.92895	1.19508
									838	0.457494	2.29199	2.01176
									839	2.02658	5.03498	1.16656
									840	0.524231	2.08706	1.45179
									841	0.56142	4.20076	1.13904
									842	3.92214	2.81021	1.02944
									843	1.45785	4.16714	2.40968
									844	3.01767	4.87285	1.06348
									845	4.82211	4.69659	1.47751
									846	2.16242	4.27843	1.63231
									847	3.47376	2.28209	1.00019
									848	3.7905	1.82085	1.09344
									849	2.16321	2.78461	1.00479
									850	3.27749	2.38459	2.01212
									851	0.548775	2.60189	1.83714
									852	4.6688	4.67519	1.24644
									853	0.937304	4.28118	1.74186
									854	1.33089	5.53569	1.04886
									855	3.98915	3.35352	2.3746
									856	2.43802	1.91484	1.31672
									857	3.84479	4.15068	1.05502
									858	1.98003	4.91252	1.05268
									859	1.36469	3.52887	1.05784
									860	0.186173	2.53625	1.61944
									861	3.36647	4.33418	1.11872
									862	2.14782	2.99735	1.3167
									863	2.2587	4.52724	2.28828
									864	3.04929	5.47994	1.22071
									865	0.297016	5.13793	1.17311
									866	1.57906	2.33402	2.34939
									867	3.86361	1.73697	1.12258
									868	3.48216	3.51597	1.70145
									869	0.626661	4.13156	1.53576
									870	0.650757	1.76627	1.51396
									871	0.461762	1.95493	1.20796
									872	0.0391015	4.5506	1.0819
									873	2.11555	1.53084	1.07225
									874	3.27787	2.66576	2.5211
									875	3.61461	4.54174	1.37962
									876	2.65605	4.54302	1.14086
									877	0.54409	4.57001	2.13707
									878	3.15883	4.80242	1.7745
									879	0.632499	3.13219	1.09188
									880	0.671517	3.80483	1.07908
									881	0.49297	3.22989	1.73747
									882	0.710136	4.32375	1.7118
									883	0.841256	2.44641	1.67555
									884	0.981245	4.70021	1.10891
									885	1.5874	3.53589	2.37088
									886	1.58214	2.00052	1.60903
									887	1.08782	3.55399	3.8411
									888	1.25521	4.73377	1.71857
									889	4.46461	1.63569	1.15409
									890	3.51612	2.5088	1.0242
									891	2.77869	1.96604	1.0191
									892	0.922168	2.65903	1.88401
									893	1.06015	4.48939	1.14967
									894	0.386734	5.02491	1.0819
									895	4.569	4.6947	1.02273
									896	3.53358	1.44475	2.28713
									897	2.78894	3.84564	2.50567
									898	1.56714	3.87817	1.13925
									899	0.831018	1.5903	1.99141
									900	3.11249	2.15617	1.18011
									901	4.93967	2.12912	1.22929
									902	0.85216	5.03296	1.22097
									903	1.28896	5.70001	1.03508
									904	1.984	1.94414	1.04096
									905	0.369974	5.48188	1.40696
									906	3.42048	4.42444	1.26602
									907	2.01194	4.48949	1.30922
									908	4.91418	3.91104	1.62154
									909	2.01092	3.07671	1.72396
									910	3.10336	3.32735	1.65637
									911	0.771849	4.56176	1.2311
									912	1.90673	2.20852	1.97935
									913	0.80567	4.74368	1.81222
									914	3.79056	2.97485	1.55526
									915	4.35556	2.31186	2.92031
									916	1.75388	4.25463	4.8342
									917	3.42768	3.38752	2.67337
									918	1.47074	2.62837	1.213
									919	2.65315	3.03769	1.72411
									920	4.16212	3.0735	3.25529
									921	2.98745	3.5933	1.78291
									922	1.67656	3.87371	33.8015
									923	1.49613	4.75728	1.41336
									924	2.26296	4.62278	1.17274
									925	2.11323	4.01477	1.80601
									926	1.79803	2.00425	14.1599
									927	2.7916	4.20034	1.12536
									928	3.71273	4.65621	1.30826
									929	2.12167	3.02316	1.0924
									930	2.14678	5.25434	1.15449
									931	0.624364	5.53759	1.28428
									932	0.12217	4.49352	1.23107
									933	1.45093	3.28433	3.74044
									934	1.5876	3.76369	1.35175
									935	3.26845	4.69599	1.45335
									936	4.78468	4.08362	1.41585
									937	4.67865	5.05328	2.29613
									938	2.28943	5.24986	2.26362
									939	1.20239	2.83874	1.06469
									940	3.81949	1.65617	1.6187
									941	3.79664	5.16123	2.09762
									942	3.70324	5.36306	1.18249
									943	3.71844	4.08308	1.16971
									944	0.529602	2.69633	1.3686
									945	3.4078	2.59895	1.26113
									946	2.3163	4.44072	1.38574
									947	1.06082	4.48772	1.33417
									948	0.492594	4.57352	1.15874
									949	4.11787	2.52008	1.07904
									950	0.875049	4.77867	1.16735
									951	0.81785	2.44171	1.2389
									952	3.32994	3.92892	1.15665
									953	4.47195	1.79406	1.00898
									954	2.58279	2.54432	1.34932
									955	3.51351	4.06437	3.23731
									956	0.767952	2.46138	1.70763
									957	4.76729	4.56079	1.08049
									958	2.70442	4.40835	1.1613
									959	3.39867	3.8114	2.18878
									960	0.182815	4.95688	1.91523
									961	4.04602	2.53951	2.37771
									962	3.74309	4.22736	3.96223
									963	0.600935	5.10844	1.11192
									964	2.62523	4.99354	1.45393
									965	1.62917	4.82577	1.17901
									966	2.73225	4.06361	1.30011
									967	1.9944	4.2874	1.14697
									968	2.07547	2.20563	1.24762
									969	0.903689	2.75086	1.09391
									970	1.27693	1.62483	1.00127
									971	0.102679	4.32721	1.29822
									972	4.61838	3.79382	1.1782
									973	3.2685	2.68796	1.10249
									974	4.66307	4.6897	1.55353
									975	0.817562	2.29895	1.89497
									976	4.60549	4.56561	1.89409
									977	3.97329	3.89173	1.42651
									978	2.88697	4.77613	1.218
									979	2.20018	3.79937	1.35437
									980	1.28807	4.24374	1.19257
									981	3.75973	2.79994	1.77619
									982	1.14335	3.46551	3.64488
									983	0.320935	4.69764	1.18824
									984	3.83665	4.65755	1.38144
									985	3.35601	4.45826	1.28199
									986	3.57606	2.19031	1.21169
									987	3.2103	4.314	1.29119
									988	2.09524	2.59929	2.85822
									989	1.95381	2.43388	4.62055
									990	4.0807	3.43446	1.0022
									991	1.58714	4.43015	1.58397
									992	4.0727	3.39904	2.15956
									993	3.94537	4.58832	1.66322
									994	4.26132	3.99769	1.0642
									995	2.52818	4.80043	1.8586
									996	3.17831	5.26924	1.05278
									997	4.75447	4.34564	1.55186
									998	2.21982	3.18368	2.56128
									999	0.300094	4.2293	1.14014
									1000	4.33375	3.79007	1.11524
